# Supplementary material for: Integrative taxonomy and preliminary assessment of species limits in the Liolaemus walkeri complex (Squamata, Liolaemidae) with descriptions of three new species from Peru
Source: Zookeys. 2013 Dec 18;(364):47–91. doi: 10.3897/zookeys.364.6109 (PMC3890664; doi:10.3897/zookeys.364.6109)
Supplement: XML Treatment for Liolaemus pachacutec [file zookeys.364.6109-treatment2.xml]

<!DOCTYPE tp:taxon-treatment
  PUBLIC "-//TaxonX//DTD Taxonomic Treatment Publishing DTD v0 20100105//EN" "tax-treatment-NSO.dtd">
<tp:taxon-treatment xmlns:tp="http://www.plazi.org/taxpub"><tp:treatment-meta><mixed-citation publication-type="journal"><person-group><name><surname>Aguilar</surname><given-names>César</given-names></name><name><surname>Wood Jr</surname><given-names>Perry L.</given-names></name><name><surname>Cusi</surname><given-names>Juan C.</given-names></name><name><surname>Guzmán</surname><given-names>Alfredo</given-names></name><name><surname>Huari</surname><given-names>Frank</given-names></name><name><surname>Lundberg</surname><given-names>Mikael</given-names></name><name><surname>Mortensen</surname><given-names>Emma</given-names></name><name><surname>Ramírez</surname><given-names>César</given-names></name><name><surname>Robles</surname><given-names>Daniel</given-names></name><name><surname>Suárez</surname><given-names>Juana</given-names></name><name><surname>Ticona</surname><given-names>Andres</given-names></name><name><surname>Vargas</surname><given-names>Víctor J.</given-names></name><name><surname>Venegas</surname><given-names>Pablo J.</given-names></name><name><surname>Sites Jr</surname><given-names>Jack W.</given-names></name></person-group><article-title>Integrative taxonomy and preliminary assessment of species limits in the <italic>Liolaemus walkeri</italic> complex (Squamata, Liolaemidae) with descriptions of three new species from Peru</article-title><source>Zookeys</source><day>18</day><month>12</month><year>2013</year><volume>2013</volume><issue>364</issue><fpage>47</fpage><lpage>91</lpage><pub-id pub-id-type="doi">10.3897/zookeys.364.6109</pub-id></mixed-citation></tp:treatment-meta><tp:nomenclature><tp:taxon-name>
                        <tp:taxon-name-part taxon-name-part-type="genus">Liolaemus</tp:taxon-name-part>
                        <tp:taxon-name-part taxon-name-part-type="species">pachacutec</tp:taxon-name-part>
                        <object-id xmlns:xlink="http://www.w3.org/1999/xlink" content-type="zoobank" xlink:type="simple">http://zoobank.org/A979BB00-3CA1-47C9-8EB0-F605166FBF1A</object-id>
                        <object-id xmlns:xlink="http://www.w3.org/1999/xlink" xlink:type="simple">http://species-id.net/wiki/Liolaemus_pachacutec</object-id>
                    </tp:taxon-name><tp:taxon-status xmlns:xlink="http://www.w3.org/1999/xlink" xlink:type="simple">sp. n.</tp:taxon-status><xref ref-type="fig" rid="F9">Figure 9</xref></tp:nomenclature><tp:treatment-sec sec-type="Holotype"><title>Holotype.</title><p>MUSM 29683, adult male collected at Challabamba, Paucartambo Province, Cusco Department, Peru, <named-content xmlns:xlink="http://www.w3.org/1999/xlink" content-type="dwc:verbatimCoordinates" xlink:type="simple">13.254S, 71.838W</named-content>, elevation 4364 m, on 1 April 2009 by César Ramírez.</p></tp:treatment-sec><tp:treatment-sec sec-type="Paratypes"><title>Paratypes.</title><p>Three males (MUSM 29681, 29687, 29678) and four females (MUSM 29679, 29689, 29680, 29682) from the same locality as the holotype. Two males MUSM (29665, 29668) and one female (MUSM 29669) from Lamay, Calca Province, Cusco Department, on 12 October 2009 by César Ramírez (see Data resources for elevations and coordinates). One male (MUSM 29664), two females (MUSM <!--PageBreak-->29688, BYU 50237) and one juvenile (MUSM 31412) from Pisac, Calca Province, Cusco Department, on 4 July and 11 October 2009 by César Ramírez, and on 28 June 2012 by César Aguilar, Perry Wood and Juan Carlos Cusi (see Data resources for elevations and coordinates). One male (MUSM 31540), two females (MUSM 31538-39) and one juvenile (MUSM 31537) from Tiaparo, Pocohuanca District, Aymaraes Province, Apurímac Department, on 11 June 2013 by Alfredo Guzmán (see Data resources for elevations and coordinates).</p></tp:treatment-sec><tp:treatment-sec sec-type="Diagnosis"><title>Diagnosis.</title><p>Small (51.9 mm maximum SVL) <italic><tp:taxon-name>Liolaemus</tp:taxon-name></italic> closely related to <italic><tp:taxon-name>Liolaemus chavin</tp:taxon-name></italic> sp. n., <italic><tp:taxon-name>Liolaemus tacnae</tp:taxon-name></italic>, <italic><tp:taxon-name>Liolaemus walkeri</tp:taxon-name></italic>, and <italic><tp:taxon-name>Liolaemus wari</tp:taxon-name></italic> sp. n. (described below) (<xref ref-type="fig" rid="F1">Fig. 1</xref>). It differs from <italic><tp:taxon-name>Liolaemus chavin</tp:taxon-name></italic> sp. n. and <italic><tp:taxon-name>Liolaemus tacnae</tp:taxon-name></italic> in having precloacal pores (males). <italic><tp:taxon-name>Liolaemus pachacutec</tp:taxon-name></italic> differs from <italic><tp:taxon-name>Liolaemus wari</tp:taxon-name></italic> sp. n. in having a partial or complete melanistic belly in adult males and in lacking a ringed pattern in ventral tail. <italic><tp:taxon-name>Liolaemus pachacutec</tp:taxon-name></italic> differs from most individuals (90%) of <italic><tp:taxon-name>Liolaemus walkeri</tp:taxon-name></italic> in lacking spots in the lateral field. In comparison with other species assigned to the <italic><tp:taxon-name>Liolaemus alticolor</tp:taxon-name></italic> group, <italic><tp:taxon-name>Liolaemus pachacutec</tp:taxon-name></italic> differs from <italic><tp:taxon-name>Liolaemus chaltin</tp:taxon-name></italic> in having precloacal pores in males. It differs from <italic><tp:taxon-name>Liolaemus paulinae</tp:taxon-name></italic> in the presence of a vertebral line and smooth neck scales. It differs from <italic><tp:taxon-name>Liolaemus puna</tp:taxon-name></italic>, <italic><tp:taxon-name>Liolaemus alticolor</tp:taxon-name></italic> and <italic><tp:taxon-name>Liolaemus incaicus</tp:taxon-name></italic> in having a partial or complete melanistic belly in adult males. It differs from <italic><tp:taxon-name>Liolaemus aparicioi</tp:taxon-name></italic> in lacking keeled temporal scales. It differs from <italic><tp:taxon-name>Liolaemus bitaeniatus</tp:taxon-name></italic> and <italic><tp:taxon-name>Liolaemus pagaburoi</tp:taxon-name></italic> in having a smooth dorsal surface of the head. It differs from <italic><tp:taxon-name>Liolaemus pyriphlogos</tp:taxon-name></italic> in the absence of red marks in lateral fields. It differs from <italic><tp:taxon-name>Liolaemus variegatus</tp:taxon-name></italic> in lacking keeled temporal scales, rugose dorsal head scales, and precloacal pores in females.</p></tp:treatment-sec><tp:treatment-sec sec-type="Description of holotype"><title>Description of holotype.</title><p>Adult male; SVL 44.8 mm; head length 11.0 mm; head width 8.2 mm; head height 6.2 mm; axilla-groin distance 18.4 mm (41.1% of SVL); foot length 13.6 mm (30.4% of SVL); tail length 74.9 mm. (1.7 times SVL).</p><p>Dorsal head scales 16, dorsal head scales smooth, scale organs more abundant in loreal and supralabial regions. Two scale organs on postrostral. Nasal scale in contact with rostral, separated from first supralabial by one scale, nasal bordered by six scales; canthus separated from nasal by one scale. Four supralabials. Four lorilabials scales and one in contact with the subocular. Five infralabials. Auditory meatus oval (height 2.0 mm, width 1.0 mm), with two small, projecting scales on anterior margin. Six convex, smooth temporals (counting vertically from buccal commissure to posterior corner of orbit). Orbit–auditory meatus distance 3.9 mm. Orbit–anterior margin of rostral distance 4.3 mm. Rostral about two times wider than high (width 2.3 mm; height 1.0 mm). Mental subpentagonal, about two times as wide as high (width 2.5 mm; height 1.0 mm). Interparietal pentagonal with an elongated posterior apex, bordered by five scales, the parietal of similar size. Frontal trapezoidal.</p><p>Supraorbital semicircles complete on both sides. Semicircles formed by six scales. Five enlarged supraoculars. Six distinctly imbricate superciliaries on both sides. Eleven upper and lower ciliaries. Subocular elongate, 2.8 mm, longer than eye diameter (2.1 mm; measured between anterior and posterior commissure of ciliaries), separated from supralabials by a single, but interrupted row of lorilabials. Fourth supralabial elongate, 2.0 mm. Four lorilabials with single row of scale organs. Fourth lorilabial contacting subocular. Preocular small, separated from lorilabial row by one scale. Postocular as <!--PageBreak-->large as preocular. Mental in contact with four scales: first infralabials (on each side) and two enlarged chin shields. Chin shields forming a longitudinal row of four enlarged scales separated one from the other by six smaller scales. Scales of throat round, flat, and imbricate. Twenty-two gulars between auditory meatus. Longitudinal neck <!--PageBreak-->fold without keeled scales and smaller in size than dorsal scales. Antehumeral pocket and antehumeral neck fold well developed. Thirty-six scales between auditory meatus and shoulder (counting along postauricular and longitudinal neck fold), twenty-six scales between auditory meatus and antehumeral neck fold. Gular folds absent.</p><p>Dorsal scales rhomboidal, keeled, and imbricate. Forty-two dorsal scales between occiput and level of groin. Forty-five scales around midbody. Nineteen rows of keeled scales on dorsum at midtrunk. Scales becoming smooth along flank and toward belly. Ventral scales slightly wider than dorsals. Seventy-seven ventral scales between mental and precloacal pores. Five precloacal pores. Supracarpals laminar, round, and smooth. Subdigital lamellae of fingers with three keels, in number I: 8; II: 12; III: 16; IV: 18; V: 12 (right fingers). Claws moderately long. Supradigital lamellae convex, smooth, and imbricate. Infracarpals and infratarsals keeled, distinctly imbricate. Supratarsals smooth. Subdigital lamellae of toes I: 10; II: 14; III: 18; IV: 22; V: 15 (right toes).</p></tp:treatment-sec><tp:treatment-sec sec-type="Color in preservation"><title>Color in preservation.</title><p>Dorsal background color from occiput to base of tail brownish-green. Black thin continuous vertebral line present. No dark paravertebral marks. Paravertebral and vertebral fields with same background color. Distinct cream dorsalateral stripes. No marks in lateral field. Cream ventrolateral stripes, beginning on the posterior corner of the eye, continuing across the upper auricular meatus, the longitudinal neck fold, through the shoulders, ending in the groin. No marks in the ventral field. Melanistic venter on throat, femur, tibia, and belly. Small and scattered dark marks in chin area and ventrolateraly. Ventral tail melanistic near the cloaca, with a thin longitudinal stripe, first half with small marks lateral to the stripe.</p></tp:treatment-sec><tp:treatment-sec sec-type="Color pattern in life"><title>Color pattern in life.</title><p>Head dorsally brown with scattered black dots. Subocular white. Thin and faint black vertebral line. Paravertebral field without dark marks. Creamy dorsolateral stripes. Lateral field without marks. Faint cream-white ventrolateral stripe, beginning on upper margin of eye, continuing from auricular meatus, the longitudinal neck fold, through the shoulders, ending in the groin. Ventral field yellow. Forelimbs and chin scales white with scattered black dots. Melanistic belly, hind limbs, posterior two thirds of throat. Belly with scattered yellow dots laterally. Tail with a black region close to the cloaca, black longitudinal stripe and dots at each side of the stripe.</p></tp:treatment-sec><tp:treatment-sec sec-type="Variation"><title>Variation.</title><p>Variation in characters is summarized in <xref ref-type="table" rid="T1">Table 1</xref>–<xref ref-type="table" rid="T4">4</xref>. There is sexual dichromatism. Males have a complete or partial melanistic belly and throat, while females have a white or yellow belly and black spots on throat. Some males have orange and yellow dots on lateral belly and yellow dots on chin scales, and ventral field with orange and black dots.</p></tp:treatment-sec><tp:treatment-sec sec-type="Etymology"><title>Etymology.</title><p>The specific epithet <italic>pachacutec</italic> refers to one of most important Inca rulers, Pachacutec, who built the best known Inca ruins, including Machu Picchu and Pisac, this last site at a higher elevation just above the type locality. The species name is in the nominative singular.</p></tp:treatment-sec><tp:treatment-sec sec-type="Distribution and natural history"><title>Distribution and natural history.</title><!--PageBreak--><p><italic><tp:taxon-name>Liolaemus pachacutec</tp:taxon-name></italic> sp. n. is known from four localities in the central Andes, at elevations of 4023–4972 m in the departments of Cusco and Apurímac in southeastern Peru (<xref ref-type="fig" rid="F11">Fig. 11</xref>). The species was found under rocks in grassland habitats (<xref ref-type="fig" rid="F9">Fig. 9</xref>). It was found in sympatry at similar elevations with <italic><tp:taxon-name>Liolaemus ortizi</tp:taxon-name></italic> Laurent, 1982 and <italic><tp:taxon-name>Tachymenis peruviana</tp:taxon-name></italic> Wiegmann, 1835. This species is probably viviparous; two females showed one or two uterine chambers per side, with an embryo and abundant yolk in each chamber, but without a visible shell.</p><fig id="F9" position="float" orientation="portrait"><label>Figure 9.</label><caption><p>Lateral (<bold>A</bold>) dorsal (<bold>B</bold>) and ventral (<bold>C</bold>) views of the holotype of <italic><tp:taxon-name>Liolaemus pachacutec</tp:taxon-name></italic> sp. n. (<bold>D</bold>) Habitat of <italic><tp:taxon-name>Liolaemus pachacutec</tp:taxon-name></italic></p></caption><graphic xmlns:xlink="http://www.w3.org/1999/xlink" xlink:href="ZooKeys-364-047-g009.jpg" position="float" orientation="portrait" xlink:type="simple"/></fig></tp:treatment-sec><tp:treatment-sec><!--Section generated to contain objects referenced in tp:taxon-treatment.--><fig id="F1" position="float" orientation="portrait"><label>Figure 1.</label><caption><p>Concatenated maximum likelihood (-Log L = 8452.31415) tree based on cyt-b and 12S haplotypes of focal taxa (Ancash, Ayacucho Cusco) and species assigned to the <italic>alticolor</italic> group and outgroups. Bootstrap ≥ 70 (*) and posterior probabilities values are shown above and below branches respectively.</p></caption><graphic xmlns:xlink="http://www.w3.org/1999/xlink" xlink:href="ZooKeys-364-047-g001.jpg" position="float" orientation="portrait" xlink:type="simple"/></fig><table-wrap id="T1" position="float" orientation="portrait"><label>Table 1.</label><caption><p>Binomial characters for females (F) and males (M) of focal populations of <italic><tp:taxon-name>Liolaemus</tp:taxon-name></italic> lizards sampled for this study. Character states useful for species discrimination are in bold, and states only assessed on adults are indicated with an asterisk.</p></caption><table><tbody><tr><th rowspan="2" colspan="1"/><th rowspan="1" colspan="2">Ancash</th><th rowspan="1" colspan="2">Ayacucho</th><th rowspan="1" colspan="2">Cusco</th><th rowspan="1" colspan="2"><italic><tp:taxon-name>Liolaemus tacnae</tp:taxon-name></italic></th><th rowspan="1" colspan="2"><italic><tp:taxon-name>Liolaemus walkeri</tp:taxon-name></italic></th></tr><tr><th rowspan="1" colspan="1">F (n=18)</th><th rowspan="1" colspan="1">M (n=12)</th><th rowspan="1" colspan="1">F (n=18)</th><th rowspan="1" colspan="1">M (n=10)</th><th rowspan="1" colspan="1">F (n=8)</th><th rowspan="1" colspan="1">M (n=8)</th><th rowspan="1" colspan="1">F (n=23)</th><th rowspan="1" colspan="1">M (n=18)</th><th rowspan="1" colspan="1">F (n=48)</th><th rowspan="1" colspan="1">M (n=21)</th></tr><tr><td rowspan="1" colspan="1">Temporal scales smooth</td><td rowspan="1" colspan="1">yes</td><td rowspan="1" colspan="1">yes/no</td><td rowspan="1" colspan="1">yes/no</td><td rowspan="1" colspan="1">yes/no</td><td rowspan="1" colspan="1">yes</td><td rowspan="1" colspan="1">yes</td><td rowspan="1" colspan="1">yes/no</td><td rowspan="1" colspan="1">yes</td><td rowspan="1" colspan="1">yes</td><td rowspan="1" colspan="1">yes/no</td></tr><tr><td rowspan="1" colspan="1">Dorsal surface of head completely smooth</td><td rowspan="1" colspan="1">yes/no</td><td rowspan="1" colspan="1">yes/no</td><td rowspan="1" colspan="1">yes/no</td><td rowspan="1" colspan="1">yes/no</td><td rowspan="1" colspan="1">yes</td><td rowspan="1" colspan="1">yes/no</td><td rowspan="1" colspan="1">yes/no</td><td rowspan="1" colspan="1">yes</td><td rowspan="1" colspan="1">yes/no</td><td rowspan="1" colspan="1">yes/no</td></tr><tr><td rowspan="1" colspan="1">Nasal contact rostral scale</td><td rowspan="1" colspan="1">yes/no</td><td rowspan="1" colspan="1">yes/no</td><td rowspan="1" colspan="1">yes/no</td><td rowspan="1" colspan="1">yes</td><td rowspan="1" colspan="1">yes/no</td><td rowspan="1" colspan="1">yes/no</td><td rowspan="1" colspan="1">yes/no</td><td rowspan="1" colspan="1">yes/no</td><td rowspan="1" colspan="1">yes</td><td rowspan="1" colspan="1">yes/no</td></tr><tr><td rowspan="1" colspan="1">Dorsal scales mucronate</td><td rowspan="1" colspan="1">no</td><td rowspan="1" colspan="1">no</td><td rowspan="1" colspan="1">yes/no</td><td rowspan="1" colspan="1">yes/no</td><td rowspan="1" colspan="1">no</td><td rowspan="1" colspan="1">no</td><td rowspan="1" colspan="1">no</td><td rowspan="1" colspan="1">no</td><td rowspan="1" colspan="1">no</td><td rowspan="1" colspan="1">no</td></tr><tr><td rowspan="1" colspan="1"><bold>Precloacal pores</bold></td><td rowspan="1" colspan="1">no</td><td rowspan="1" colspan="1"><bold>no</bold></td><td rowspan="1" colspan="1">no</td><td rowspan="1" colspan="1"><bold>yes</bold></td><td rowspan="1" colspan="1">no</td><td rowspan="1" colspan="1"><bold>yes</bold></td><td rowspan="1" colspan="1">no</td><td rowspan="1" colspan="1"><bold>no</bold></td><td rowspan="1" colspan="1">no</td><td rowspan="1" colspan="1"><bold>yes</bold></td></tr><tr><td rowspan="1" colspan="1">Sub and preoculars different in color from loreal region</td><td rowspan="1" colspan="1">yes/no</td><td rowspan="1" colspan="1">yes/no</td><td rowspan="1" colspan="1">yes/no</td><td rowspan="1" colspan="1">yes/no</td><td rowspan="1" colspan="1">yes/no</td><td rowspan="1" colspan="1">yes/no</td><td rowspan="1" colspan="1">yes/no</td><td rowspan="1" colspan="1">yes/no</td><td rowspan="1" colspan="1">yes/no</td><td rowspan="1" colspan="1">yes/no</td></tr><tr><td rowspan="1" colspan="1">Dorsal surface of head with marks or dots</td><td rowspan="1" colspan="1">yes</td><td rowspan="1" colspan="1">yes</td><td rowspan="1" colspan="1">yes/no</td><td rowspan="1" colspan="1">yes/no</td><td rowspan="1" colspan="1">yes/no</td><td rowspan="1" colspan="1">yes</td><td rowspan="1" colspan="1">yes/no</td><td rowspan="1" colspan="1">yes/no</td><td rowspan="1" colspan="1">yes/no</td><td rowspan="1" colspan="1">yes/no</td></tr><tr><td rowspan="1" colspan="1">Black line surrounds interparietal scale</td><td rowspan="1" colspan="1">yes/no</td><td rowspan="1" colspan="1">yes/no</td><td rowspan="1" colspan="1">yes/no</td><td rowspan="1" colspan="1">yes/no</td><td rowspan="1" colspan="1">yes/no</td><td rowspan="1" colspan="1">yes/no</td><td rowspan="1" colspan="1">yes/no</td><td rowspan="1" colspan="1">yes/no</td><td rowspan="1" colspan="1">yes/no</td><td rowspan="1" colspan="1">yes/no</td></tr><tr><td rowspan="1" colspan="1">Regular marks or spots in paravertebral field</td><td rowspan="1" colspan="1">yes/no</td><td rowspan="1" colspan="1">no</td><td rowspan="1" colspan="1">yes</td><td rowspan="1" colspan="1">yes/no</td><td rowspan="1" colspan="1">yes/no</td><td rowspan="1" colspan="1">no</td><td rowspan="1" colspan="1">yes/no</td><td rowspan="1" colspan="1">yes/no</td><td rowspan="1" colspan="1">yes/no</td><td rowspan="1" colspan="1">yes/no</td></tr><tr><td rowspan="1" colspan="1"><bold>Regular marks or spots in lateral field</bold></td><td rowspan="1" colspan="1"><bold>yes</bold></td><td rowspan="1" colspan="1"><bold>yes</bold></td><td rowspan="1" colspan="1"><bold>yes</bold></td><td rowspan="1" colspan="1"><bold>yes</bold></td><td rowspan="1" colspan="1"><bold>no</bold></td><td rowspan="1" colspan="1"><bold>no</bold></td><td rowspan="1" colspan="1">yes/no</td><td rowspan="1" colspan="1">yes/no</td><td rowspan="1" colspan="1">yes/no</td><td rowspan="1" colspan="1">yes/no</td></tr><tr><td rowspan="1" colspan="1">Dorsolateral stripes</td><td rowspan="1" colspan="1">yes</td><td rowspan="1" colspan="1">yes/no</td><td rowspan="1" colspan="1">yes</td><td rowspan="1" colspan="1">yes</td><td rowspan="1" colspan="1">yes</td><td rowspan="1" colspan="1">yes</td><td rowspan="1" colspan="1">yes</td><td rowspan="1" colspan="1">yes/no</td><td rowspan="1" colspan="1">yes</td><td rowspan="1" colspan="1">yes</td></tr><tr><td rowspan="1" colspan="1">Vertebral line</td><td rowspan="1" colspan="1">yes</td><td rowspan="1" colspan="1">yes</td><td rowspan="1" colspan="1">yes</td><td rowspan="1" colspan="1">yes</td><td rowspan="1" colspan="1">yes</td><td rowspan="1" colspan="1">yes</td><td rowspan="1" colspan="1">yes/no</td><td rowspan="1" colspan="1">yes/no</td><td rowspan="1" colspan="1">yes</td><td rowspan="1" colspan="1">yes/no</td></tr><tr><td rowspan="1" colspan="1">Throat not immaculate</td><td rowspan="1" colspan="1">yes/no</td><td rowspan="1" colspan="1">yes/no</td><td rowspan="1" colspan="1">yes/no</td><td rowspan="1" colspan="1">yes/no</td><td rowspan="1" colspan="1">yes</td><td rowspan="1" colspan="1">yes</td><td rowspan="1" colspan="1">yes/no</td><td rowspan="1" colspan="1">yes</td><td rowspan="1" colspan="1">no</td><td rowspan="1" colspan="1">yes</td></tr><tr><td rowspan="1" colspan="1"><bold>*Complete or partial melanistic belly</bold></td><td rowspan="1" colspan="1">yes/no</td><td rowspan="1" colspan="1"><bold>yes</bold></td><td rowspan="1" colspan="1">no</td><td rowspan="1" colspan="1">yes/no</td><td rowspan="1" colspan="1">no</td><td rowspan="1" colspan="1"><bold>yes</bold></td><td rowspan="1" colspan="1">no</td><td rowspan="1" colspan="1">no</td><td rowspan="1" colspan="1">no</td><td rowspan="1" colspan="1"><bold>yes</bold></td></tr><tr><td rowspan="1" colspan="1"><bold>*Ventral tail with ringed pattern</bold></td><td rowspan="1" colspan="1">yes/no</td><td rowspan="1" colspan="1">yes/no</td><td rowspan="1" colspan="1">yes/no</td><td rowspan="1" colspan="1"><bold>yes</bold></td><td rowspan="1" colspan="1">no</td><td rowspan="1" colspan="1"><bold>no</bold></td><td rowspan="1" colspan="1">no/yes</td><td rowspan="1" colspan="1">yes</td><td rowspan="1" colspan="1">yes/no</td><td rowspan="1" colspan="1"><bold>no</bold></td></tr><tr><td rowspan="1" colspan="1">Antehumeral fold</td><td rowspan="1" colspan="1">yes</td><td rowspan="1" colspan="1">yes</td><td rowspan="1" colspan="1">yes</td><td rowspan="1" colspan="1">yes</td><td rowspan="1" colspan="1">yes</td><td rowspan="1" colspan="1">yes</td><td rowspan="1" colspan="1">yes</td><td rowspan="1" colspan="1">yes</td><td rowspan="1" colspan="1">yes</td><td rowspan="1" colspan="1">yes</td></tr><tr><td rowspan="1" colspan="1">Neck folds</td><td rowspan="1" colspan="1">yes</td><td rowspan="1" colspan="1">yes</td><td rowspan="1" colspan="1">yes</td><td rowspan="1" colspan="1">yes</td><td rowspan="1" colspan="1">yes</td><td rowspan="1" colspan="1">yes</td><td rowspan="1" colspan="1">yes</td><td rowspan="1" colspan="1">yes</td><td rowspan="1" colspan="1">yes</td><td rowspan="1" colspan="1">yes</td></tr></tbody></table></table-wrap><table-wrap id="T4" position="float" orientation="portrait"><label>Table 4.</label><caption><p>Normal tolerance intervals for meristic characters of three species of <italic><tp:taxon-name>Liolaemus</tp:taxon-name></italic> described herein, plus <italic><tp:taxon-name>Liolaemus tacnae</tp:taxon-name></italic> and <italic><tp:taxon-name>Liolaemus walkeri</tp:taxon-name></italic>; all variables were assumed to follow a normal distribution. See methods for abbreviations.</p></caption><table><tbody><tr><th rowspan="1" colspan="1"/><th rowspan="1" colspan="1">Ancash (n=32)</th><th rowspan="1" colspan="1">Ayacucho (n=30)</th><th rowspan="1" colspan="1">Cusco (n=18)</th><th rowspan="1" colspan="1"><italic><tp:taxon-name>Liolaemus tacnae</tp:taxon-name></italic> (n=42)</th><th rowspan="1" colspan="1"><italic><tp:taxon-name>Liolaemus walkeri</tp:taxon-name></italic> (n=79)</th></tr><tr><td rowspan="1" colspan="1">MBS</td><td rowspan="1" colspan="1">41.4–72.3</td><td rowspan="1" colspan="1">43.1–58.2</td><td rowspan="1" colspan="1">36.9–56.1</td><td rowspan="1" colspan="1">38.0–58.2</td><td rowspan="1" colspan="1">45.6–62.0</td></tr><tr><td rowspan="1" colspan="1">DTS</td><td rowspan="1" colspan="1">38.0–74.2</td><td rowspan="1" colspan="1">37.2–55.7</td><td rowspan="1" colspan="1">36.9–57.5</td><td rowspan="1" colspan="1">37.0–57.0</td><td rowspan="1" colspan="1">43.8–65.3</td></tr><tr><td rowspan="1" colspan="1">DHS</td><td rowspan="1" colspan="1">9.2–20.0</td><td rowspan="1" colspan="1">8.3–17.4</td><td rowspan="1" colspan="1">9.2–17.9</td><td rowspan="1" colspan="1">9.8–18.3</td><td rowspan="1" colspan="1">9.9–17.5</td></tr><tr><td rowspan="1" colspan="1">VS</td><td rowspan="1" colspan="1">68.2–91.0</td><td rowspan="1" colspan="1">67.1–88.3</td><td rowspan="1" colspan="1">54.7–91.0</td><td rowspan="1" colspan="1">60.5–92.2</td><td rowspan="1" colspan="1">68.9–92.5</td></tr><tr><td rowspan="1" colspan="1">SCI</td><td rowspan="1" colspan="1">4.5–11.3</td><td rowspan="1" colspan="1">4.1–11.2</td><td rowspan="1" colspan="1">3.0–9.8</td><td rowspan="1" colspan="1">4.5–9.5</td><td rowspan="1" colspan="1">4.8–9.4</td></tr></tbody></table></table-wrap><fig id="F11" position="float" orientation="portrait"><label>Figure 11.</label><caption><p>Geographic distribution of <italic><tp:taxon-name>Liolaemus chavin</tp:taxon-name></italic>, <italic><tp:taxon-name>Liolaemus pachacutec</tp:taxon-name></italic>, <italic><tp:taxon-name>Liolaemus tacnae</tp:taxon-name></italic>, <italic><tp:taxon-name>Liolaemus walkeri</tp:taxon-name></italic>, and <italic><tp:taxon-name>Liolaemus wari</tp:taxon-name></italic>.</p></caption><graphic xmlns:xlink="http://www.w3.org/1999/xlink" xlink:href="ZooKeys-364-047-g011.jpg" position="float" orientation="portrait" xlink:type="simple"/></fig></tp:treatment-sec></tp:taxon-treatment>
