# Supplementary material for: Integrative taxonomy and preliminary assessment of species limits in the Liolaemus walkeri complex (Squamata, Liolaemidae) with descriptions of three new species from Peru
Source: Zookeys. 2013 Dec 18;(364):47–91. doi: 10.3897/zookeys.364.6109 (PMC3890664; doi:10.3897/zookeys.364.6109)
Supplement: Supplementary file 4 — Supplementary file 1. (doi: 10.3897/zookeys.364.6109.app1) File format: Microsoft Excel (xls). [file ZooKeys-364-047-s001.xlsx]

## Sheet: seqids.txt
Marker	Museum Number_Species	GenBank accesion number
Cytb	MUSM29664_L.pachacutec	KF923633
Cytb	BYU50237_L.pachacutec	KF923634
Cytb	MUSM31412_L.pachacutec	KF923635
Cytb	BYU50229_L.tacnae	KF923636
Cytb	MUSM31406_L.tacnae	KF923637
Cytb	MUSM29625_L.tacnae	KF923638
Cytb	MUSM31409_L.tacnae	KF923639
Cytb	BYU50227_L.tacnae	KF923640
Cytb	BYU50232_L.tacnae	KF923641
Cytb	MUSM29607_L.tacnae	KF923642
Cytb	MUSM29602_L.tacnae	KF923643
Cytb	BYU50118_L.walkeri	KF923644
Cytb	MUSM31429_L.walkeri	KF923645
Cytb	BYU50340_L.walkeri	KF923646
Cytb	MUSM31423_L.walkeri	KF923647
Cytb	BYU50342_L.walkeri	KF923648
Cytb	MUSM30816_L.walkeri	KF923649
Cytb	MUSM30830_L.wari	KF923650
Cytb	BYU50185_L.wari	KF923651
Cytb	MUSM30836_L.wari	KF923652
Cytb	CORBIDI12710_L.chavin	KF923653
Cytb	CORBIDI12711_L.chavin	KF923654
Cytb	CORBIDI12709_L.chavin	KF923655
Cytb	BYU50192_L.chavin	KF923656
Cytb	MUSM31398_L.incaicus	KF923657
Cytb	BYU50124_L.incaicus	KF923658
Cytb	MUSM29109_L.alticolor	KF923659
Cytb	MUSM31393_L.alticolor	KF923660
Cytb	MIC1045_L.abdalai	JN410525
Cytb	BYU47183_L.bibronii	AY173791
Cytb	LJAMM-CNP10347_L.gracilis	JN410549
Cytb	SDSU4268_L.lineomaculatus	AY173860
Cytb	F12LM017_L.monticola	EU649244
Cytb	BYU47193_L.pictus	AY367791
Cytb	LJAMM-CNP4416_L.ramirezae	JN410520
Cytb	LJAMM-CNP1961_L.robertmertensi	JN410535
Cytb	LJAMM-CNP5044_L.saxatilis	JN410553
12s	MUSM29664_L.pachacutec	KF923661
12s	BYU50237_L.pachacutec	KF923662
12s	MUSM31412_L.pachacutec	KF923663
12s	BYU50229_L.tacnae	KF923664
12s	MUSM31406_L.tacnae	KF923665
12s	MUSM29625_L.tacnae	KF923666
12s	MUSM31409_L.tacnae	KF923667
12s	BYU50227_L.tacnae	KF923668
12s	BYU50232_L.tacnae	KF923669
12s	MUSM29607_L.tacnae	KF923670
12s	MUSM29602_L.tacnae	KF923671
12s	BYU50118_L.walkeri	KF923672
12s	MUSM31429_L.walkeri	KF923673
12s	BYU50340_L.walkeri	KF923674
12s	MUSM31423_L.walkeri	KF923675
12s	BYU50342_L.walkeri	KF923676
12s	MUSM30816_L.walkeri	KF923677
12s	MUSM30830_L.wari	KF923678
12s	BYU50185_L.wari	KF923679
12s	MUSM30836_L.wari	KF923680
12s	CORBIDI12710_L.chavin	KF923681
12s	CORBIDI12711_L.chavin	KF923682
12s	CORBIDI12709_L.chavin	KF923683
12s	BYU50192_L.chavin	KF923684
12s	MUSM31398_L.incaicus	KF923685
12s	BYU50124_L.incaicus	KF923686
12s	MUSM29109_L.alticolor	KF923687
12s	MUSM31393_L.alticolor	KF923688
12s	MIC1045_L.abdalai	JN410381
12s	BYU47183_L.bibronii	DQ237494
12s	LJAMM-CNP10347_L.gracilis	JN410364
12s	SDSU4268_L.lineomaculatus	AY173929
12s	F12LM017_L.monticola	EU649303
12s	BYU47193_L.pictus	AY367820
12s	LJAMM-CNP4416_L.ramirezae	JN410394
12s	LJAMM-CNP1961_L.robertmertensi	JN410398
12s	LJAMM-CNP5044_L.saxatilis	JN410365
