# Supplementary material for: Integrative taxonomy and preliminary assessment of species limits in the Liolaemus walkeri complex (Squamata, Liolaemidae) with descriptions of three new species from Peru
Source: Zookeys. 2013 Dec 18;(364):47–91. doi: 10.3897/zookeys.364.6109 (PMC3890664; doi:10.3897/zookeys.364.6109)
Supplement: Supplementary file 5 — Supplementary file 2. (doi: 10.3897/zookeys.364.6109.app2) File format: Microsoft Excel (xls). [file ZooKeys-364-047-s002.xlsx]

## Sheet: Sheet1
Species	Museum number		Locality	Province	Department	Country
Liolaemus alticolor	MCZ	R-169004 (Lectotype)	Tiwanaco	Ingavi	La Paz	Bolivia
Liolaemus alticolor	MCZ	7287 (Paralectotype)	Tiwanaco	Ingavi	La Paz	Bolivia
Liolaemus alticolor	BYU	50114	Huancarani	Yunguyo	Puno	Peru
Liolaemus alticolor	BYU	50109	Huancarani	Yunguyo	Puno	Peru
Liolaemus alticolor	MUSM	31393	Huancarani	Yunguyo	Puno	Peru
Liolaemus alticolor	MUSM	31392	Huancarani	Yunguyo	Puno	Peru
Liolaemus alticolor	BYU	50113	Huancarani	Yunguyo	Puno	Peru
Liolaemus alticolor	MUSM	31394	Pilarpampa	Yunguyo	Puno	Peru
Liolaemus alticolor	MUSM	30839	Pilarpampa	Yunguyo	Puno	Peru
Liolaemus alticolor	MUSM	30841	Pilarpampa	Yunguyo	Puno	Peru
Liolaemus alticolor	BYU	50110	Pilarpampa	Yunguyo	Puno	Peru
Liolaemus alticolor	MUSM	30838	Huacullani	Desaguadero	Puno	Peru
Liolaemus alticolor	BYU	50108	Huacullani	Desaguadero	Puno	Peru
Liolaemus alticolor	BYU	50115	Huacullani	Desaguadero	Puno	Peru
Liolaemus alticolor	BYU	50112	Huacullani	Desaguadero	Puno	Peru
Liolaemus alticolor	BYU	50111	Huacullani	Desaguadero	Puno	Peru
Liolaemus alticolor	MUSM	31395	Collana	Desaguadero	Puno	Peru
Liolaemus alticolor	MUSM	30840	Collana	Desaguadero	Puno	Peru
Liolaemus alticolor	MUSM	1975	Tarata	Tacna	Tacna	Peru
Liolaemus alticolor	MUSM	21333	Palca	Tacna	Tacna	Peru
Liolaemus alticolor	MUSM	29109	Proyecto Santa Ana	Desaguadero	Puno	Peru
Liolaemus alticolor	MUSM	29583	Huacullani	Desaguadero	Puno	Peru
Liolaemus alticolor	MUSM	29108	Proyecto Santa Ana	Desaguadero	Puno	Peru
Liolaemus alticolor	MUSM	29588	Huacullani	Desaguadero	Puno	Peru
Liolaemus alticolor	MUSM	29111	Proyecto Santa Ana	Desaguadero	Puno	Peru
Liolaemus alticolor	MUSM	29582	Huacullani	Desaguadero	Puno	Peru
Liolaemus alticolor	MUSM	29584	Huacullani	Desaguadero	Puno	Peru
Liolaemus alticolor	MUSM	29113	Proyecto Santa Ana	Desaguadero	Puno	Peru
Liolaemus incaicus	BYU	50124	Urco	Calca	Cusco
Liolaemus incaicus	MUSM	31401	Urco	Calca	Cusco
Liolaemus incaicus	MUSM	1201	Pisac	Calca	Cusco
Liolaemus incaicus	MUSM	31396	Pisac	Calca	Cusco
Liolaemus incaicus	BYU	50123	Pisac	Calca	Cusco
Liolaemus incaicus	MUSM	50120	Lamay	Calca	Cusco
Liolaemus incaicus	BYU	50122	Lamay	Calca	Cusco
Liolaemus incaicus	MUSM	31400	Lamay	Calca	Cusco
Liolaemus incaicus	MUSM	31398	Lucre	Quispicanchi	Cusco
Liolaemus incaicus	BYU	50121	Lucre	Quispicanchi	Cusco
Liolaemus incaicus	MUSM	29675	Quiquijana	Quispicanchi	Cusco	Peru
Liolaemus incaicus	MUSM	29674	Quiquijana	Quispicanchi	Cusco	Peru
Liolaemus incaicus	MUSM	29672	Quiquijana	Quispicanchi	Cusco	Peru
Liolaemus incaicus	MUSM	1962	Urco	Colca	Cusco	Peru
Liolaemus incaicus	MUSM	29671	Quiquijana	Quispicanchi	Cusco	Peru
Liolaemus incaicus	MUSM	29676	Quiquijana	Quispicanchi	Cusco	Peru
Liolaemus incaicus	MUSM	29666	Lucre	Quispicanchis	Cusco	Peru
Liolaemus incaicus	MUSM	29667	Lucre	Quispicanchis	Cusco	Peru
Liolaemus tacnae	MVZ	45806 (Holotype)	Toquepala Mine, 60 km east of Moquegua		Tacna	Peru
Liolaemus tacnae	MVZ	45807 (Paratype)	Toquepala Mine		Tacna	Peru
Liolaemus tacnae	BYU	50231	Chujulay	Mariscal Nieto	Moquegua
Liolaemus tacnae	MUSM	31406	Chujulay	Mariscal Nieto	Moquegua
Liolaemus tacnae	BYU	50232	Torata (por Zona Arqueologica Ilubaya)	Mariscal Nieto	Moquegua
Liolaemus tacnae	MUSM	31408	Torata (por Zona Arqueologica Ilubaya)	Mariscal Nieto	Moquegua
Liolaemus tacnae	MUSM	31405	Torata (por Zona Arqueologica Ilubaya)	Mariscal Nieto	Moquegua
Liolaemus tacnae	MUSM	31402	Torata (por Zona Arqueologica Ilubaya)	Mariscal Nieto	Moquegua
Liolaemus tacnae	MUSM	31404	Torata (por Zona Arqueologica Ilubaya)	Mariscal Nieto	Moquegua
Liolaemus tacnae	MUSM	31409	Torata (por Zona Arqueologica Ilubaya)	Mariscal Nieto	Moquegua
Liolaemus tacnae	BYU	50227	Cerca al cruce de Ichupampa	Mariscal Nieto	Moquegua
Liolaemus tacnae	MUSM	50233	Cerca al cruce de Ichupampa	Mariscal Nieto	Moquegua
Lioalemus tacnae	BYU	50230	Chiguata	Arequipa	Arequipa
Lioalemus tacnae	BYU	50228	Chiguata	Arequipa	Arequipa
Lioalemus tacnae	MUSM	31403	Chiguata	Arequipa	Arequipa
Lioalemus tacnae	MUSM	31407	Chiguata	Arequipa	Arequipa
Lioalemus tacnae	BYU	50229	Chiguata	Arequipa	Arequipa
Liolaemus tacnae	MUSM	29602	Zona Arqueologica, Cuajone		Tacna	Peru
Liolaemus tacnae	MUSM	29615	Cocotea Baja, Cuajone		Tacna	Peru
Liolaemus tacnae	MUSM	29599	Zona Arqueologica, Cuajone		Tacna	Peru
Liolaemus tacnae	MUSM	21330	?		Moquegua	Peru
Liolaemus tacnae	MUSM	21331	?		Moquegua	Peru
Liolaemus tacnae	MUSM	21332	?		Moquegua	Peru
Liolaemus tacnae	MUSM	29604	Cocotea Baja, Cuajone		Tacna	Peru
Liolaemus tacnae	MUSM	21530	Rio Azufre		Moquegua	Peru
Liolaemus tacnae	MUSM	21532	Palca	Tacna	Tacna	Peru
Liolaemus tacnae	MUSM	29625	Reservorio Pampa de Vaca, Toquepala		Moquegua	Peru
Liolaemus tacnae	MUSM	29626	Reservorio Pampa de Vaca, Toquepala		Moquegua	Peru
Liolaemus tacnae	MUSM	29612	Reservorio Pampa de Vaca, Toquepala		Moquegua	Peru
Liolaemus tacnae	MUSM	29613	Reservorio Pampa de Vaca, Toquepala		Tacna	Peru
Liolaemus tacnae	MUSM	29611	Quebrada Muñane, Toquepala		Tacna	Peru
Liolaemus tacnae	MUSM	29610	Quebrada Cimarron, Toquepala		Tacna	Peru
Liolaemus tacnae	MUSM	29608	Cerca a Tajo de Toquepala		Moquegua	Peru
Liolaemus tacnae	MUSM	29609	Cerca a Tajo de Toquepala		Tacna	Peru
Liolaemus tacnae	MUSM	29607	Cerca a Tajo de Toquepala		Tacna	Peru
Liolaemus tacnae	MUSM	29606	Cerca a Tajo de Toquepala		Tacna	Peru
Liolaemus tacnae	MUSM	29603	Ichupampa, Cuajone		Tacna	Peru
Liolaemus tacnae	MUSM	29617	Cocotea Media, Cuajone		Tacna	Peru
Liolaemus tacnae	MUSM	29616	Cerca al campamento Cuajone		Tacna	Peru
Liolaemus tacnae	MUSM	29605	Chujulay, Cuajone		Tacna	Peru
Liolaemus tacnae	MUSM	29600	Zona Arqueologica, Cuajone		Tacna	Peru
Liolaemus tacnae	MUSM	29601	Zona Arqueologica, Cuajone		Tacna	Peru
Liolaemus walkeri	MVZ	43770 (Holotype)	Llocllapampa		Junin	Peru
Liolaemus walkeri	MVZ	43771 (Paratype)	Llocllapampa		Junin	Peru
Liolaemus walkeri	MVZ	43772 (Paratype)	Llocllapampa		Junin	Peru
Liolaemus walkeri	MVZ	43773 (Paratype)	Llocllapampa		Junin	Peru
Liolaemus walkeri	MVZ	43774 (Paratype)	Llocllapampa		Junin	Peru
Liolaemus walkeri	MVZ	43775 (Paratype)	Llocllapampa		Junin	Peru
Liolaemus walkeri	MVZ	43777 (Paratype)	Llocllapampa		Junin	Peru
Liolaemus walkeri	MVZ	43779 (Paratype)	Llocllapampa		Junin	Peru
Liolaemus walkeri	ZSM	10/1952/2 (Paratype)	Llocllapampa		Junin	Peru
Liolaemus walkeri	ZSM	10/1952/1 (Paratype)	Llocllapampa		Junin	Peru
Liolaemus walkeri	MUSM	30814	Pichcapuquio	Jauja	Junin	Peru
Liolaemus walkeri	MUSM	30818	Pichcapuquio	Jauja	Junin	Peru
Liolaemus walkeri	MUSM	30817	Pichcapuquio	Jauja	Junin	Peru
Liolaemus walkeri	MUSM	30816	Pichcapuquio	Jauja	Junin	Peru
Liolaemus walkeri	MUSM	30815	Tunanmarca	Jauja	Junin	Peru
Liolaemus walkeri	MUSM	29576	Pichcapuquio	Jauja	Junin	Peru
Liolaemus walkeri	MUSM	29577	Pichcapuquio	Jauja	Junin	Peru
Liolaemus walkeri	BYU	50119	Pichcapuquio	Jauja	Junin	Peru
Liolaemus walkeri	BYU	50117	Pichcapuquio	Jauja	Junin	Peru
Liolaemus walkeri	BYU	50342	Pichcapuquio	Jauja	Junin	Peru
Liolaemus walkeri	BYU	50345	Pichcapuquio	Jauja	Junin	Peru
Liolaemus walkeri	BYU	50344	Pichcapuquio	Jauja	Junin	Peru
Liolaemus walkeri	MUSM	20559	Mina Santa Sabina	Tarma	Junin	Peru
Liolaemus walkeri	BYU	50343	Junin	Junin	Junin	Peru
Liolaemus walkeri	BYU	50118	Junin	Junin	Junin	Peru
Liolaemus walkeri	MUSM	22040	Carhuamayo	Junin	Junin	Peru
Liolaemus walkeri	MUSM	22042	Carhuamayo	Junin	Junin	Peru
Liolaemus walkeri	MUSM	22041	Carhuamayo	Junin	Junin	Peru
Liolaemus walkeri	MUSM	18064	Ninacaca	Pasco	Pasco	Peru
Liolaemus walkeri	MUSM	18075	Ninacaca	Pasco	Pasco	Peru
Liolaemus walkeri	MUSM	18079	Ninacaca	Pasco	Pasco	Peru
Liolaemus walkeri	MUSM	18087	Ninacaca	Pasco	Pasco	Peru
Liolaemus walkeri	MUSM	23662	Chilca	Hurochiri	Lima	Peru
Liolaemus walkeri	MUSM	23622	Chilca	Hurochiri	Lima	Peru
Liolaemus walkeri	MUSM	23659	Chilca	Hurochiri	Lima	Peru
Liolaemus walkeri	MUSM	23623	Chilca	Hurochiri	Lima	Peru
Liolaemus walkeri	MUSM	23657	Chilca	Hurochiri	Lima	Peru
Liolaemus walkeri	MUSM	29643	Chilca	Hurochiri	Lima	Peru
Liolaemus walkeri	MUSM	1985	Ticlio	Hurochiri	Lima	Peru
Liolaemus walkeri	MUSM	13447	Ticlio	Hurochiri	Lima	Peru
Liolaemus walkeri	BYU	50116	Pichcapuquio			Peru
Liolaemus walkeri	MUSM	29574	Pichcapuquio	Jauja	Junin	Peru
Liolaemus walkeri	MUSM	29575	Pichcapuquio	Jauja	Junin	Peru
Liolaemus walkeri	MUSM	13456	?	Jauja	Junin	Peru
Liolaemus walkeri	MUSM	13454	?	Huancayo	Junin	Peru
Liolaemus walkeri	MUSM	13446	?	Tarma	Junin	Peru
Liolaemus walkeri	MUSM	13451	Ticlio	Huarochirí	Lima	Peru
Liolaemus walkeri	MUSM	1961	Ticlio	Huarochirí	Lima	Peru
Liolaemus walkeri	MUSM	29644	Chicla	Huarochirí	Lima	Peru
Liolaemus walkeri	MUSM	23660	Chilca	Hurochiri	Lima	Peru
Liolaemus walkeri	MUSM	22039	Carhuamayo	Junin	Junin	Peru
Liolaemus walkeri	MUSM	18062	Ninacaca	Pasco	Pasco	Peru
Liolaemus walkeri	MUSM	18068	Ninacaca	Pasco	Pasco	Peru
Liolaemus walkeri	MUSM	18076	Ninacaca	Pasco	Pasco	Peru
Liolaemus walkeri	BYU	50241	Ninacaca	Cerro de Pasco	Pasco	Peru
Liolaemus walkeri	MUSM	31422	Ninacaca	Cerro de Pasco	Pasco	Peru
Liolaemus walkeri	MUSM	31426	Ninacaca	Cerro de Pasco	Pasco	Peru
Liolaemus walkeri	BYU	50238	Ninacaca	Cerro de Pasco	Pasco	Peru
Liolaemus walkeri	BYU	50341	?	Junin	Junin	Peru
Liolaemus walkeri	BYU	50340	Alto marcavalle	La Oroya	Junin	Peru
Liolaemus walkeri	MUSM	31421	Alto marcavalle	La Oroya	Junin	Peru
Liolaemus walkeri	MUSM	31414	Alto marcavalle	La Oroya	Junin	Peru
Liolaemus walkeri	BYU	50242	Alto marcavalle	La Oroya	Junin	Peru
Liolaemus walkeri	BYU	50239	Alto marcavalle	La Oroya	Junin	Peru
Liolaemus walkeri	MUSM	31419	Alto marcavalle	La Oroya	Junin	Peru
Liolaemus walkeri	MUSM	31425	Lomo Largo	Jauja	Junin	Peru
Liolaemus walkeri	BYU	50333	Lomo Largo	Jauja	Junin	Peru
Liolaemus walkeri	BYU	50331	Lomo Largo	Jauja	Junin	Peru
Liolaemus walkeri	BYU	50330	Lomo Largo	Jauja	Junin	Peru
Liolaemus walkeri	BYU	31424	Lomo Largo	Jauja	Junin	Peru
Liolaemus walkeri	BYU	50334	Ricran	Jauja	Junin	Peru
Liolaemus walkeri	MUSM	31416	Ricran	Jauja	Junin	Peru
Liolaemus walkeri	BYU	50332	Lomo Largo	Jauja	Junin	Peru
Liolaemus walkeri	MUSM	31417	Pichjapuquio	Jauja	Junin	Peru
Liolaemus walkeri	BYU	50240	Pichjapuquio	Jauja	Junin	Peru
Liolaemus walkeri	MUSM	31415	Pichjapuquio	Jauja	Junin	Peru
Liolaemus walkeri	MUSM	31420	Pichjapuquio	Jauja	Junin	Peru
Liolaemus walkeri	MUSM	31418	Pichjapuquio	Jauja	Junin	Peru

## Sheet: Sheet2
BYU	50241	Liolaemus walkeri	Pasco	Cerro de Pasco	Ninacaca
MUSM	31422	Liolaemus walkeri	Pasco	Cerro de Pasco	Ninacaca
MUSM	31426	Liolaemus walkeri	Pasco	Cerro de Pasco	Ninacaca
BYU	50238	Liolaemus walkeri	Pasco	Cerro de Pasco	Ninacaca
BYU	50341	Liolaemus walkeri	Junin	Junin
BYU	50340	Liolaemus walkeri	Junin	La Oroya	Alto marcavalle
MUSM	31421	Liolaemus walkeri	Junin	La Oroya	Alto marcavalle
MUSM	31414	Liolaemus walkeri	Junin	La Oroya	Alto marcavalle
BYU	50242	Liolaemus walkeri	Junin	La Oroya	Alto marcavalle
BYU	50239	Liolaemus walkeri	Junin	La Oroya	Alto marcavalle
MUSM	31419	Liolaemus walkeri	Junin	La Oroya	Alto marcavalle
MUSM	31425	Liolaemus walkeri	Junin	Jauja	Lomo Largo
BYU	50333	Liolaemus walkeri	Junin	Jauja	Lomo Largo
BYU	50331	Liolaemus walkeri	Junin	Jauja	Lomo Largo
BYU	50330	Liolaemus walkeri	Junin	Jauja	Lomo Largo
BYU	31424	Liolaemus walkeri	Junin	Jauja	Lomo Largo
BYU	50334	Liolaemus walkeri	Junin	Jauja	Ricran
MUSM	31416	Liolaemus walkeri	Junin	Jauja	Ricran
BYU	50332	Liolaemus walkeri	Junin	Jauja	Lomo Largo
MUSM	31417	Liolaemus walkeri	Junin	Jauja	Pichjapuquio
BYU	50240	Liolaemus walkeri	Junin	Jauja	Pichjapuquio
MUSM	31415	Liolaemus walkeri	Junin	Jauja	Pichjapuquio
MUSM	31420	Liolaemus walkeri	Junin	Jauja	Pichjapuquio
MUSM	31418	Liolaemus walkeri	Junin	Jauja	Pichjapuquio
