# Supplementary material for: Integrative taxonomy and preliminary assessment of species limits in the Liolaemus walkeri complex (Squamata, Liolaemidae) with descriptions of three new species from Peru
Source: Zookeys. 2013 Dec 18;(364):47–91. doi: 10.3897/zookeys.364.6109 (PMC3890664; doi:10.3897/zookeys.364.6109)
Supplement: Supplementary file 6 — Supplementary file 3. (doi: 10.3897/zookeys.364.6109.app3) File format: Microsoft Excel (xls). [file ZooKeys-364-047-s003.xlsx]

## Sheet: SupplemenaryFile3.txt
Latitude	Longitude	Species	Elevation	Date	Province	Department	Country
-9.884	-77.343	Liolaemus chavin	3920	2001-02-28	Recuay	Ancash	Peru
-9.885	-77.344	Liolaemus chavin	3900	2001-02-28	Recuay	Ancash	Peru
-9.887	-77.227	Liolaemus chavin	4375	2001-03-26	Recuay	Ancash	Peru
-10.118	-77.286	Liolaemus chavin	4000	2001-02-26	Bolognesi	Ancash	Peru
-10.116	-77.289	Liolaemus chavin	4040	2001-02-26	Bolognesi	Ancash	Peru
-10.115	-77.289	Liolaemus chavin	4040	2001-02-26	Bolognesi	Ancash	Peru
-10.115	-77.289	Liolaemus chavin	4040	2001-02-26	Bolognesi	Ancash	Peru
-10.106	-77.288	Liolaemus chavin	3930	2001-02-27	Bolognesi	Ancash	Peru
-10.108	-77.289	Liolaemus chavin	3970	2001-02-27	Bolognesi	Ancash	Peru
-10.108	-77.289	Liolaemus chavin	3980	2001-02-27	Bolognesi	Ancash	Peru
-10.109	-77.289	Liolaemus chavin	3990	2001-02-27	Bolognesi	Ancash	Peru
-10.037	-77.323	Liolaemus chavin	3860	2001-03-29	Bolognesi	Ancash	Peru
-9.868	-77.486	Liolaemus chavin	4310	2001-04-01	Bolognesi	Ancash	Peru
-10.125	-77.293	Liolaemus chavin	4123	2011-05-12	Recuay	Ancash	Peru
-10.115	-77.295	Liolaemus chavin	4186	2011-05-13	Recuay	Ancash	Peru
-9.829	-76.815	Liolaemus chavin	3595	1997-03-03	La Union	Huanuco	Peru
-9.828	-76.817	Liolaemus chavin	3650	1997-03-03	La Union	Huanuco	Peru
-9.875	-76.817	Liolaemus chavin	3690	1997-03-03	La Union	Huanuco	Peru
-9.879	-76.819	Liolaemus chavin	3535	1997-03-04	La Union	Huanuco	Peru
-9.879	-76.819	Liolaemus chavin	3550	1997-03-04	La Union	Huanuco	Peru
-10.126	-77.296	Liolaemus chavin	4140	2012-08-02	Recuay	Ancash	Peru
-9.597	-77.035	Liolaemus chavin	4346	2012-02-12	Huari	Ancash	Peru
-10.123	-77.293	Liolaemus chavin	4100	2006-03-31	Recuay	Ancash	Peru
-13.254	-71.838	Liolaemus pachacutec	4364	2009-04-01	Paucartambo	Cusco	Peru
-13.251	-71.837	Liolaemus pachacutec	4401	2009-04-01	Paucartambo	Cusco	Peru
-13.251	-71.837	Liolaemus pachacutec	4346	2009-04-03	Paucartambo	Cusco	Peru
-13.251	-71.837	Liolaemus pachacutec	4401	2009-04-01	Paucartambo	Cusco	Peru
-13.252	-71.84	Liolaemus pachacutec	4433	2009-04-03	Paucartambo	Cusco	Peru
-13.252	-71.84	Liolaemus pachacutec	4433	2009-04-03	Paucartambo	Cusco	Peru
-13.251	-71.84	Liolaemus pachacutec	4370	2009-04-03	Paucartambo	Cusco	Peru
-13.25	-71.854	Liolaemus pachacutec	4347	2009-04-07	Calca	Cusco	Peru
-13.251	-71.837	Liolaemus pachacutec	4346	2009-04-03	Paucartambo	Cusco	Peru
-13.251	-71.837	Liolaemus pachacutec	4346	2009-04-03	Paucartambo	Cusco	Peru
-13.251	-71.837	Liolaemus pachacutec	4346	2009-04-03	Paucartambo	Cusco	Peru
-13.26	-71.816	Liolaemus pachacutec	4193	2009-10-08	Paucartambo	Cusco	Peru
-13.261	-71.85	Liolaemus pachacutec	4271	2009-10-11	Calca	Cusco	Peru
-13.287	-71.791	Liolaemus pachacutec	4023	2009-10-12	Calca	Cusco	Peru
-13.289	-71.792	Liolaemus pachacutec	4054	2009-10-12	Calca	Cusco	Peru
-13.284	-71.788	Liolaemus pachacutec	4072	2009-10-12	Calca	Cusco	Peru
-13.372	-71.81	Liolaemus pachacutec	4082	2012-06-28	Calca	Cusco	Peru
-13.373	-71.805	Liolaemus pachacutec	4093	2012-06-28	Calca	Cusco	Peru
-13.371	-71.804	Liolaemus pachacutec	4092	2012-06-28	Calca	Cusco	Peru
-14.153	-73.096	Liolaemus pachacutec	4268	2013-06-11	Aymaraes	Apurimac	Peru
-14.152	-73.083	Liolaemus pachacutec	4233	2013-06-11	Aymaraes	Apurimac	Peru
-14.156	-73.094	Liolaemus pachacutec	4199	2013-06-11	Aymaraes	Apurimac	Peru
-14.157	-73.074	Liolaemus pachacutec	4416	2013-06-13	Aymaraes	Apurimac	Peru
-17.211	-70.571	Liolaemus tacnae	3790-3761	2008-08-22	?	Tacna	Peru
-17.211	-70.626	Liolaemus tacnae	3498	2008-08-22	?	Tacna	Peru
-17.197	-70.581	Liolaemus tacnae	4007	2008-04-14	?	Tacna	Peru
-17.208	-70.6	Liolaemus tacnae	3753-3660	2008-04-14	?	Tacna	Peru
-17.237	-70.657	Liolaemus tacnae	2909-2922	2008-04-15	?	Tacna	Peru
-17.258	-70.613	Liolaemus tacnae	3248-3266	2008-04-15	?	Tacna	Peru
-17.256	-70.615	Liolaemus tacnae	3234-3225	2008-04-19	?	Tacna	Peru
-17.012	-70.697	Liolaemus tacnae	4004-3834	2008-04-19	?	Moquegua	Peru
-17.009	-70.7	Liolaemus tacnae	3792	2008-04-19	?	Moquegua	Peru
-17.068	-70.709	Liolaemus tacnae	3345-3328	2008-04-20	?	Moquegua	Peru
-17.081	-70.77	Liolaemus tacnae	2928	2008-04-23	?	Moquegua	Peru
-17.077	-70.808	Liolaemus tacnae	2880-2930	2008-04-23	?	Moquegua	Peru
-17.013	-70.746	Liolaemus tacnae	3378-3400	2008-04-24	?	Moquegua	Peru
-17.041	-70.819	Liolaemus tacnae	2950-2974	2008-04-21	?	Moquegua	Peru
-17.039	-70.818	Liolaemus tacnae	2974-3016	2008-04-21	?	Moquegua	Peru
-17.081	-70.77	Liolaemus tacnae	?	2008-04-21	?	Moquegua	Peru
-17.813	-69.811	Liolaemus tacnae	?	2008-04-21	?	Tacna	Peru
-17.815	-69.812	Liolaemus tacnae	?	2008-04-21	?	Tacna	Peru
-17.839	-69.86	Liolaemus tacnae	?	2008-04-18	?	Tacna	Peru
-17.744	-69.823	Liolaemus tacnae	?	2004-04-01	?	Tacna	Peru
-17.006	-70.853	Liolaemus tacnae	3960	2012-07-05	Mariscal Nieto	Moquegua	Peru
-17.005	-70.803	Liolaemus tacnae	4027	2012-07-05	Mariscal Nieto	Moquegua	Peru
-17.234	-70.923	Liolaemus tacnae	3022	2012-07-06	Mariscal Nieto	Moquegua	Peru
-17.239	-70.923	Liolaemus tacnae	3008	2012-07-06	Mariscal Nieto	Moquegua	Peru
-17.243	-70.916	Liolaemus tacnae	3010	2012-07-06	Mariscal Nieto	Moquegua	Peru
-17.243	-70.916	Liolaemus tacnae	3014	2012-07-06	Mariscal Nieto	Moquegua	Peru
-17.263	-70.949	Liolaemus tacnae	2911	2012-07-06	Mariscal Nieto	Moquegua	Peru
-17.255	-70.964	Liolaemus tacnae	2911	2012-07-06	Mariscal Nieto	Moquegua	Peru
-17.288	-70.842	Liolaemus tacnae	3237	2012-07-08	Mariscal Nieto	Moquegua	Peru
-17.288	-70.845	Liolaemus tacnae	3238	2012-07-08	Mariscal Nieto	Moquegua	Peru
-17.774	-70.07	Liolaemus tacnae	3469	2012-07-10	Tacna	Tacna	Peru
-16.391	-71.381	Liolaemus tacnae	4396	2012-06-21	Arequipa	Arequipa	Peru
-16.392	-71.382	Liolaemus tacnae	4396	2012-06-21	Arequipa	Arequipa	Peru
-16.392	-71.382	Liolaemus tacnae	4396	2012-06-21	Arequipa	Arequipa	Peru
-16.397	-71.379	Liolaemus tacnae	4411	2012-06-21	Arequipa	Arequipa	Peru
-16.394	-71.379	Liolaemus tacnae	4405	2012-06-21	Arequipa	Arequipa	Peru
-16.392	-71.376	Liolaemus tacnae	4403	2012-06-21	Arequipa	Arequipa	Peru
-11.681	-75.538	Liolaemus walkeri	3800	2013-12-11	Jauja	Junin	Peru
-11.683	-75.536	Liolaemus walkeri	3772	2013-12-11	Jauja	Junin	Peru
-11.676	-75.537	Liolaemus walkeri	3657	2013-12-11	Jauja	Junin	Peru
-11.813	-75.639	Liolaemus walkeri	3581	2011-05-20	Jauja	Junin	Peru
-11.681	-75.539	Liolaemus walkeri	3885	2011-05-20	Jauja	Junin	Peru
-11.68	-75.542	Liolaemus walkeri	3990	2011-05-20	Jauja	Junin	Peru
-11.681	-75.542	Liolaemus walkeri	3961	2011-05-20	Jauja	Junin	Peru
-11.679	-75.542	Liolaemus walkeri	4008	2011-05-20	Jauja	Junin	Peru
-11.679	-75.543	Liolaemus walkeri	4021	2011-05-20	Jauja	Junin	Peru
-11.679	-75.544	Liolaemus walkeri	4020	2011-05-20	Jauja	Junin	Peru
-11.679	-75.544	Liolaemus walkeri	4018	2011-05-20	Jauja	Junin	Peru
-11.679	-75.544	Liolaemus walkeri	4017	2011-05-20	Jauja	Junin	Peru
-11.679	-75.544	Liolaemus walkeri	4023	2011-05-20	Jauja	Junin	Peru
-11.678	-75.544	Liolaemus walkeri	4032	2011-05-20	Jauja	Junin	Peru
-11.678	-75.545	Liolaemus walkeri	4045	2011-05-20	Jauja	Junin	Peru
-11.678	-75.545	Liolaemus walkeri	4051	2011-05-20	Jauja	Junin	Peru
-11.678	-75.545	Liolaemus walkeri	4050	2011-05-20	Jauja	Junin	Peru
-11.678	-75.544	Liolaemus walkeri	4026	2011-05-20	Jauja	Junin	Peru
-11.679	-75.541	Liolaemus walkeri	3983	2011-05-20	Jauja	Junin	Peru
-11.679	-75.541	Liolaemus walkeri	3967	2011-05-20	Jauja	Junin	Peru
-11.72	-75.596	Liolaemus walkeri	3839	2011-05-21	Jauja	Junin	Peru
-11.732	-75.598	Liolaemus walkeri	3893	2011-05-21	Jauja	Junin	Peru
-11.717	-75.599	Liolaemus walkeri	3896	2011-05-21	Jauja	Junin	Peru
-11.158	-75.974	Liolaemus walkeri	4193	2011-05-25	Junin	Junin	Peru
-11.158	-75.971	Liolaemus walkeri	4199	2011-05-25	Junin	Junin	Peru
-11.158	-75.971	Liolaemus walkeri	4196	2011-05-25	Junin	Junin	Peru
-11.159	-75.971	Liolaemus walkeri	4196	2011-05-25	Junin	Junin	Peru
-11.159	-75.972	Liolaemus walkeri	4193	2011-05-25	Junin	Junin	Peru
-11.158	-75.973	Liolaemus walkeri	4188	2011-05-25	Junin	Junin	Peru
-11.706	-76.27	Liolaemus walkeri	3909	2007-07-22	Huarochiri	Lima	Peru
-11.706	-76.27	Liolaemus walkeri	3909	2007-07-22	Huarochiri	Lima	Peru
-10.833	-76.185	Liolaemus walkeri	4147	2012-08-09	Cerro de Pasco	Pasco	Peru
-10.831	-76.186	Liolaemus walkeri	4164	2012-08-09	Cerro de Pasco	Pasco	Peru
-10.831	-76.186	Liolaemus walkeri	4161	2012-08-09	Cerro de Pasco	Pasco	Peru
-10.83	-76.186	Liolaemus walkeri	4160	2012-08-09	Cerro de Pasco	Pasco	Peru
-11.282	-76.092	Liolaemus walkeri	4145	2012-08-10	Junin	Junin	Peru
-11.606	-76.02	Liolaemus walkeri	4037	2012-08-11	La Oroya	Junin	Peru
-11.608	-76.083	Liolaemus walkeri	4054	2012-08-11	La Oroya	Junin	Peru
-11.62	-76.078	Liolaemus walkeri	4026	2012-08-11	La Oroya	Junin	Peru
-11.622	-76.08	Liolaemus walkeri	4021	2012-08-11	La Oroya	Junin	Peru
-11.624	-76.081	Liolaemus walkeri	4018	2012-08-11	La Oroya	Junin	Peru
-11.634	-75.959	Liolaemus walkeri	3933	2012-08-11	La Oroya	Junin	Peru
-11.639	-75.961	Liolaemus walkeri	3932	2012-08-11	La Oroya	Junin	Peru
-11.63	-75.983	Liolaemus walkeri	3958	2012-08-11	La Oroya	Junin	Peru
-11.608	-76.027	Liolaemus walkeri	4023	2012-08-11	La Oroya	Junin	Peru
-11.63	-76.073	Liolaemus walkeri	4001	2012-08-11	La Oroya	Junin	Peru
-11.647	-75.602	Liolaemus walkeri	3969	2012-08-11	Jauja	Junin	Peru
-11.642	-75.853	Liolaemus walkeri	3984	2012-08-11	Jauja	Junin	Peru
-11.887	-75.827	Liolaemus walkeri	3996	2012-08-11	Jauja	Junin	Peru
-11.65	-75.508	Liolaemus walkeri	3966	2012-08-11	Jauja	Junin	Peru
-11.648	-75.608	Liolaemus walkeri	3963	2012-08-11	Jauja	Junin	Peru
-11.789	-75.575	Liolaemus walkeri	4178	2012-08-12	Jauja	Junin	Peru
-11.789	-75.575	Liolaemus walkeri	4178	2012-08-12	Jauja	Junin	Peru
-11.788	-75.577	Liolaemus walkeri	4178	2012-08-12	Jauja	Junin	Peru
-11.787	-75.577	Liolaemus walkeri	4178	2012-08-12	Jauja	Junin	Peru
-11.796	-75.577	Liolaemus walkeri	4185	2012-08-12	Jauja	Junin	Peru
-11.795	-75.586	Liolaemus walkeri	4187	2012-08-12	Jauja	Junin	Peru
-11.876	-75.747	Liolaemus walkeri	4211	2012-08-12	Jauja	Junin	Peru
-11.651	-75.748	Liolaemus walkeri	4161	2012-08-12	Jauja	Junin	Peru
-11.876	-75.747	Liolaemus walkeri	4211	2012-08-12	Jauja	Junin	Peru
-11.863	-75.705	Liolaemus walkeri	4025	2012-08-13	Jauja	Junin	Peru
-11.849	-75.713	Liolaemus walkeri	4030	2012-08-13	Jauja	Junin	Peru
-11.847	-75.712	Liolaemus walkeri	4032	2012-08-13	Jauja	Junin	Peru
-11.863	-75.718	Liolaemus walkeri	4027	2012-08-13	Jauja	Junin	Peru
-11.847	-75.739	Liolaemus walkeri	4045	2012-08-13	Jauja	Junin	Peru
-13.518	-74.322	Liolaemus wari	4218	2012-06-01	Huamanga	Ayacucho	Peru
-13.379	-74.263	Liolaemus wari	3988	2012-06-02	Huamanga	Ayacucho	Peru
-13.269	-74.224	Liolaemus wari	3922	2012-06-03	Huamanga	Ayacucho	Peru
-13.071	-74.134	Liolaemus wari	3826	2012-06-03	Huamanga	Ayacucho	Peru
-13.101	-74.208	Liolaemus wari	3768	2012-06-03	Huamanga	Ayacucho	Peru
-13.563	-74.208	Liolaemus wari	4246	2012-06-01	Huamanga	Ayacucho	Peru
-13.031	-74.268	Liolaemus wari	3811	2012-06-03	Huamanga	Ayacucho	Peru
-13.018	-74.24	Liolaemus wari	3885	2012-06-03	Huamanga	Ayacucho	Peru
-13.258	-74.219	Liolaemus wari	3933	2012-06-03	Huamanga	Ayacucho	Peru
-13.259	-74.194	Liolaemus wari	3980	2012-06-03	Huamanga	Ayacucho	Peru
-13.265	-74.193	Liolaemus wari	3971	2012-06-03	Huamanga	Ayacucho	Peru
-13.27	-74.193	Liolaemus wari	3964	2012-06-03	Huamanga	Ayacucho	Peru
-13.482	-74.414	Liolaemus wari	4201	2012-06-04	Huamanga	Ayacucho	Peru
-13.492	-74.427	Liolaemus wari	4215	2012-06-04	Huamanga	Ayacucho	Peru
-13.503	-74.425	Liolaemus wari	4212	2012-06-04	Huamanga	Ayacucho	Peru
-13.503	-74.425	Liolaemus wari	4213	2012-06-04	Huamanga	Ayacucho	Peru
-13.529	-74.176	Liolaemus wari	4244	2012-06-04	Huamanga	Ayacucho	Peru
-13.54	-74.421	Liolaemus wari	4211	2012-06-04	Huamanga	Ayacucho	Peru
-13.536	-74.421	Liolaemus wari	4209	2012-06-04	Huamanga	Ayacucho	Peru
-13.511	-74.421	Liolaemus wari	4200	2012-06-04	Huamanga	Ayacucho	Peru
-13.527	-74.425	Liolaemus wari	4215	2012-06-04	Huamanga	Ayacucho	Peru
-13.501	-74.402	Liolaemus wari	4175	2012-06-04	Huamanga	Ayacucho	Peru
-13.539	-74.424	Liolaemus wari	4216	2012-06-04	Huamanga	Ayacucho	Peru
-13.533	-74.171	Liolaemus wari	4238	2012-06-04	Huamanga	Ayacucho	Peru
-13.447	-74.381	Liolaemus wari	4215	2012-06-04	Huamanga	Ayacucho	Peru
-13.528	-74.171	Liolaemus wari	4231	2012-06-04	Huamanga	Ayacucho	Peru
-13.52	-74.169	Liolaemus wari	4222	2012-06-04	Huamanga	Ayacucho	Peru
-13.156	-74.016	Liolaemus wari	3845	2010-12-01	Huamanga	Ayacucho	Peru
-13.093	-74.015	Liolaemus wari	4110	2010-11-24	La Mar	Ayacucho	Peru
-13.093	-74.004	Liolaemus wari	4125	2010-11-24	La Mar	Ayacucho	Peru
-14.62	-74	Liolaemus wari	4332	2012-06-11	Lucanas	Ayacucho	Peru
-14.622	-74.002	Liolaemus wari	4311	2012-06-11	Lucanas	Ayacucho	Peru
-14.623	-74.003	Liolaemus wari	4310	2012-06-11	Lucanas	Ayacucho	Peru
