# Supplementary material for: Integrative taxonomy and preliminary assessment of species limits in the Liolaemus walkeri complex (Squamata, Liolaemidae) with descriptions of three new species from Peru
Source: Zookeys. 2013 Dec 18;(364):47–91. doi: 10.3897/zookeys.364.6109 (PMC3890664; doi:10.3897/zookeys.364.6109)
Supplement: Supplementary file 7 — Supplementary file 4. (doi: 10.3897/zookeys.364.6109.app4) File format: Microsoft Excel (xls). [file ZooKeys-364-047-s004.xlsx]

## Sheet: Sheet1
PC	Eigenvalue	% variance	MALES		CA	Eigenvalue	% Total
1	44.4167	81.336			1	0.00191925	29.813	MALES
2	4.8993	8.9716			2	0.00152394	23.672
3	2.7105	4.9635			3	0.00103468	16.072
4	1.38149	2.5298			4	0.000780344	12.122
5	0.751734	1.3766			5	0.000687579	10.681
6	0.199186	0.36475			6	0.000491836	7.64
7	0.104186	0.19079
8	0.0660983	0.12104
9	0.0401468	0.073517
10	0.021887	0.04008
11	0.0176712	0.03236
PC	Eigenvalue	% variance	FEMALES		CA	Eigenvalue	% Total	FEMALES
1	38.2506	79.528			1	0.00220316	34.888
2	5.31695	11.055			2	0.0011928	18.889
3	2.16388	4.499			3	0.000972875	15.406
4	1.39223	2.8946			4	0.000880341	13.941
5	0.502603	1.045			5	0.000582485	9.224
6	0.163802	0.34057			6	0.000483252	7.6525
7	0.122111	0.25389
8	0.0565619	0.1176
9	0.051209	0.10647
10	0.0415541	0.086397
11	0.0352339	0.073256
					CA	Eigenvalue	% Total	MALES + FEMALES
PC	Eigenvalue	% variance	MALES + FEMALES		1	0.00201049	38.774
1	40.7954	75.378			2	0.00141922	27.371
2	7.72922	14.281			3	0.000992256	19.137
3	3.39316	6.2696			4	0.000763121	14.718
4	1.41742	2.619
5	0.544889	1.0068
6	0.149048	0.2754
7	0.0538204	0.099445
8	0.0379741	0.070165
